# Supplementary material for: A GM1b/asialo‐GM1 oligosaccharide‐binding R‐type lectin from purplish bifurcate mussels Mytilisepta virgata and its effect on MAP kinases
Source: FEBS J. 2019 Dec 24;287(12):2612–30. doi: 10.1111/febs.15154 (PMC7317968; doi:10.1111/febs.15154)
Supplement: Supplementary file 1 — Fig. S1. Calcium‐dependent hemagglutination and de novo sequence of SeviL. Fig. S2. Pairwise sequence comparison of SeviL, and schematic organization of M. galloprovincialis locus encoding of SeviL‐like lectin. Fig. S3. Glycan‐array analysis. Fig. S4. A homology model of SeviL. Table S1. List of 52 oligosaccharides used for the glycan‐array analysis. [file FEBS-287-2612-s001.zip]

Archive with 1 entries (1 files):
- febs15154-sup-0001-SupInfo.pdf
